# Supplementary material for: Supplementation of Rumen-Protected Glucose Increased the Risk of Disturbance of Hepatic Metabolism in Early Postpartum Holstein Cows
Source: Antioxidants (Basel). 2022 Feb 26;11(3):469. doi: 10.3390/antiox11030469 (PMC8944473; doi:10.3390/antiox11030469)
Supplement: Supplementary file 1 [file antioxidants-11-00469-s001.zip]

Archive with 2 entries (2 files):
- Jan26 Supplemental TableS1 and FigureS1.pdf
- Jan26 SupplementTableS2-5.xlsx
